# Supplementary material for: Modeling influenza seasonality in the tropics and subtropics
Source: PLoS Comput Biol. 2021 Jun 9;17(6):e1009050. doi: 10.1371/journal.pcbi.1009050 (PMC8216520; doi:10.1371/journal.pcbi.1009050)
Supplement: S1 Table — For each metric and dataset (i.e., training or testing). the rankings are determined by the model’s absolute mean rank differences, compared with the best-ranked model, per the Kruskal-Wallis test. Ties indicate there are no significant differences (i.e., p ≥ 0.007). The mean value of the corresponding metric is also shown in the parentheses. (XLSX) [file pcbi.1009050.s007.xlsx]

## Sheet: Sheet1
	Models	Null1	Null2	AH	AH/T	AH/T/	AH/T/	AH/T/
						Strain	Short	Vary
Train	full.RMSE	6	4	7	1	5	1	1
		-781	-644	-821	-606	-701	-602	-612
	avg.RMSE	6	5	7	1	4	1	1
		-452	-346	-572	-264	-318	-266	-271
	full.Correlation	7	5	6	2	4	1	2
		(-0.08)	-0.51	-0.27	-0.55	-0.52	-0.56	-0.55
	avg.Correlation	7	5	6	1	1	1	1
		-0.13	-0.78	-0.66	-0.89	-0.9	-0.9	-0.9
	Average rank	6.5	4.75	6.5	1.25	3.5	1	1.25
Test	full.RMSE	6	2	5	2	7	2	1
		-621	-478	-609	-484	-705	-493	-474
	avg.RMSE	6	2	5	2	6	4	1
		-434	-238	-421	-256	-499	-274	-235
	full.Correlation	7	5	6	1	1	1	4
		(-0.0007)	-0.49	-0.11	-0.54	-0.54	-0.54	-0.53
		7	5	6	1	1	1	1
	avg.Correlation	(-0.0007)	-0.76	-0.11	-0.79	-0.78	-0.8	-0.78
	Average rank	6.5	3.5	5.5	1.5	3.75	2	1.75
