# Supplementary material for: Modeling influenza seasonality in the tropics and subtropics
Source: PLoS Comput Biol. 2021 Jun 9;17(6):e1009050. doi: 10.1371/journal.pcbi.1009050 (PMC8216520; doi:10.1371/journal.pcbi.1009050)
Supplement: S2 Table — For each metric and dataset (i.e., training or testing). the rankings are determined by the model’s absolute mean rank differences, compared with the best-ranked model, per the Kruskal-Wallis test. Ties indicate there are no significant differences (i.e., p ≥ 0.006). The mean value of the corresponding metric is also shown in the parentheses. (XLSX) [file pcbi.1009050.s008.xlsx]

## Sheet: Sheet1
	Models	Null1	Null2	Null2/T	AH	AH/T	AH/T/	AH/T/	AH/T/
							Strain	Short	Vary
Train	full.RMSE	7	4	6	8	1	5	1	1
		-772	-675	-746	-804	-611	-720	-604	-611
	avg.RMSE	7	5	6	8	1	4	1	1
		-422	-349	-387	-541	-243	-310	-240	-249
	full.Correlation	8	5	6	7	2	4	1	2
		-0.12	-0.43	-0.4	-0.32	-0.53	-0.5	-0.55	-0.52
	avg.Correlation	8	6	5	7	1	1	1	1
		(-0.16)	-0.73	-0.77	-0.62	-0.87	-0.88	-0.89	-0.87
	Average rank	7.5	5	5.75	7.5	1.25	3.5	1	1.25
Test		6	2	6	5	2	8	2	1
	full.RMSE	-620	-478	-616	-613	-479	-676	-492	-470
	avg.RMSE	7	2	5	6	2	7	4	1
		-434	-237	-371	-422	-249	-476	-274	-228
	full.Correlation	8	5	6	7	1	1	1	4
		(-0.0005)	-0.49	-0.4	-0.1	-0.54	-0.55	-0.54	-0.52
	avg.Correlation	8	5	6	7	1	1	1	1
		(-0.0007)	-0.76	-0.71	-0.11	-0.78	-0.78	-0.79	-0.78
	Average rank	7.25	3.5	5.75	6.25	1.5	4.25	2	1.75
